# Supplementary material for: Effect of psychological intervention on the quality of life and mental health of leukemia patients: a meta-analysis
Source: Front Psychol. 2025 May 9;16:1528512. doi: 10.3389/fpsyg.2025.1528512 (PMC12098274; doi:10.3389/fpsyg.2025.1528512)
Supplement: Supplementary file 1 [file Table_1.XLSX]

## Sheet: Sheet1
Self-Rating Anxiety Scale (SAS)
Study and year	N	Mean	SD	N	Mean	SD
Zhang 2017	33	40.91	10.03	32	59.74	9.35
Wei 2022	45	45.12	6.12	45	48.68	6.35
Zheng 2024	40	43.4	4.31	40	46.08	4.89
Fu 2024	48	45.12	3.26	48	50.24	3.36
Zheng 2023	50	43.2	9.8	50	51.3	10.1
Zhang 2023	94	30.82	2.16	95	35.44	2.08
Wang 2021	51	44.16	5.27	51	53.39	4.18
Lin 2020	46	43.56	5.2	46	51.14	3.78
Wu 2016	32	43.57	9.67	32	51.38	9.34
Zhuang 2023	52	37.21	3.08	54	40.26	3.17
Sun 2021	34	41.38	3.55	34	48.63	2.77
Wang 2018	42	44.3	3.8	42	52.5	4.6
Gu 2020	48	40.82	13.01	48	46.05	12.25
Li 2023	80	42.03	3.61	80	50.64	4.26
Ji 2018	49	39.48	2.41	49	45.38	3.94
Self-Rating Depression Scale (SDS)
Study and year	N	Mean	SD	N	Mean	SD
Zhang 2017	33	46.87	7.48	32	58.93	7.43
Wei 2022	45	47.31	6.52	45	53.14	6.89
Zheng 2024	40	42.78	4.64	40	45.37	5.03
Fu 2024	48	41.54	3.18	48	50.22	3.43
Zheng 2023	50	39.9	11.2	50	48.3	10.7
Zhang 2023	94	32.82	2.06	95	39.36	3.77
Wang 2021	51	45.08	5.33	51	54.97	6.18
Lin 2020	46	45.16	5.38	46	54.63	6.29
Wu 2016	32	36.54	7.17	32	46.02	8.06
Zhuang 2023	52	39.67	3.45	54	42.74	2.33
Sun 2021	34	40.23	2.58	34	47.57	5.64
Wang 2018	42	42.7	3.6	42	52.9	4.2
Gu 2020	48	41.89	5.48	48	50.36	6.85
Li 2023	80	39.75	2.98	80	51.48	3.64
Ji 2018	49	32.03	3.12	49	39.04	2.89
Pittsburgh Sleep Quality Index (PSQI)
Study and year	N	Mean	SD	N	Mean	SD
Zhang 2017	33	6.31	4.08	32	10.31	4.76
Zhuang 2023	52	8.08	2.25	54	10.06	2.13
Gu 2020	48	6.85	0.71	48	9.26	0.85
Li 2023	80	10.08	0.75	80	14.6	0.92
European Organization for Research and Treatment of Cancer Quality of Life Questionnaire Core 30 (QLQ-C30)
Study and year	N	Mean	SD	N	Mean	SD
Xu 2023	55	79.25	5.05	55	62.67	4.96
Zhang 2024	50	75.19	13.05	50	69.73	11.3
Du 2021	46	65.6	3.3	46	58.62	4.25
Ji 2018	49	71.32	2.87	49	58.39	3.01
